# Supplementary material for: Airport and luggage (Odyssean) malaria in Europe: a systematic review
Source: Euro Surveill. 2024 Oct 10;29(41):2400237. doi: 10.2807/1560-7917.ES.2024.29.41.2400237 (PMC11484919; doi:10.2807/1560-7917.ES.2024.29.41.2400237)
Supplement: Supplementary Table S3 [file 24-00237_HALLMAIER-WACKER_Supplementary_Table_S3.xlsx]

## Sheet: Full-text exclusions
Running number	Case Number	First author	Title	Translated title	Publication year	Journal	Volume	Information category (Peer-reviewed article, offical report, dissertations, unpublished data)	Source of information (for unpublished data only)	Language	Comment	Reason exclusion		Reason exclusion
1	N/A	Department of Medicine, Geneva	Airport malaria	N/A	1990	Relevé épidémiologique hebdomadaire	65	Article	N/A	English	Cases are presented aggregated. Case-based data for the same individuals also descibed in Bouvier et al. 1990. No data was extracted from this article	1		1= original reference included
4	N/A	Bada	Runway Malaria	N/A	1990	Lancet	336	Article	N/A	English	Other transmission route	2		2 = other transmission route
6	N/A	Boccolini	Non-imported malaria in Italy: paradigmatic approaches and public health implications following an unusual cluster of cases in 2017	N/A	2020	BMC public health	20	Article	N/A	English	Authors descibe some cryptic cases but do not indicate link to an airport for any of these cases	2		3 = No full tekst available
7	N/A	Bradley	Current trends in malaria in Britain.	N/A	1989	J R Soc Med	82	Article	N/A	English	No cases presented	4		4 = No cases described
11	N/A	Connor	Runway malaria in a British serviceman.	N/A	1995	J R Soc Med	88	Article	N/A	English	Other transmission route	2		5 = other study focus
13	N/A	de Pecoulas	Molecular Characterization of Airport Malaria	N/A	1996	J Travel Med	3	Article	N/A	English	Used original references from the article. Same as Giacomini (1995)	1
15	N/A	Donetti	Complications au cours du paludisme des aéroports	Complications during airport malaria	1996	Medecine et Maladies Infectieuses	26	Article	N/A	French	Used original references from the article. Same as Giacomini (1995)	1
17	N/A	Gentilini	Le paludisme autochtone	Airport malaria	1981	Medecine et Maladies Infectieuses	11	Article	N/A	French	Review. Original references included	1
18	N/A	Gratz	Why aircraft disinsection?	N/A	2000	Bull World Health Organ	78	Article	N/A	English	No cases presented	4
19	N/A	Guillet	Origin and prevention of airport malaria in France	N/A	1998	Trop Med Int Health	3	Article	N/A	English	No cases presented	4
24	N/A	Holvoet	Autochtonous falciparum malaria in Belgium	N/A	1983	Ann Soc Belg Med Trop	63	Article	N/A	English	Used original references from the article Holvoet (1982)	1
25	N/A	Isaacson	Airport malaria: a review.	N/A	1989	Bull World Health Organ	67	Article	N/A	English	Review	1
26	N/A	Isaacson	African malaria vectors in European aircraft.	N/A	2001	Lancet	357	Article	N/A	English	Other study focus	5
27	N/A	Jafari	Molecular characterisation of airport malaria: four cases in France during summer 1999	N/A	2002	Parasite	9	Article	N/A	English	Other study focus	5
28	N/A	Karch	African malaria vectors in European aircraft	N/A	2001	Lancet	357	Article	N/A	English	Other study focus	5
31	N/A	Moreland	Malaria and international air travel	N/A	1991	J R Soc Health	111	Article	N/A	English	Only describes cases from previous articles	1
32	N/A	Mouchet	Airport malaria : a rare disease still poorly understood.	N/A	2000	Euro Surveill	5	Article	N/A	English	No new cases presented	1
33	N/A	Mouchet	La diffusion anthropique des arthropodes vecteurs de maladie dans le monde	Human diffusion of arthropod disease vectors throughout the world	1995	Sante .	5	Article	N/A	French	No new cases presented	1
34	N/A	Oswald	Runway malaria.	N/A	1990	Lancet	335	Article	N/A	English	Other transmission route	2
35	N/A	Peleman	Indigenous malaria in a suburb of Ghent Belgium	N/A	2000	J Travel Med	7	Article	N/A	English	Other transmission route	2
37	N/A	Pondorfer	Risk estimation for air travel-induced malaria transmission in central Europe - A mathematical modelling study	N/A	2020	Travel Med Infect Dis	36	Article	N/A	English	Other study focus	5
39	N/A	Praetorius	Acute renal failure after an unusual mode of infection with falciparum malaria ('baggage malaria')	N/A	2001	Nephrology Dialysis Transplantation	16	Article	N/A	English	Presents the same case as Praetorius et al. 1999 (#38). All relevant infromation was added to #38.	1
40	N/A	Queyriaux	Paludisme d'aeroport	Airport malaria	2009	Presse Med	38	Article	N/A	French	Duplicate with #36 (Pomares-Estran)	1
44	N/A	Signorelli	Airport malaria	N/A	1990	Lancet	335	Correspondence	N/A	English	No cases presented	4
46	N/A	Tatem	Estimating the malaria risk of African mosquito movement by air travel	N/A	2006	Malar J	5	Article	N/A	English	Other study focus	5
48	N/A	Thellier	Is airport malaria a transfusion-transmitted malaria risk?	N/A	2001	Transfusion	41	Article	N/A	English	Only describes cases from previous articles Case 1 from Lusina (2000)	1
49	N/A	Velasco	Non-imported malaria in non-endemic countries: a review of cases in Spain	N/A	2017	Malar J	16	Article	N/A	English	Used original references from the article	1
50	N/A	Warhurst	A commuter mosquito's second bite?	N/A	1984	Lancet	1	Article	N/A	English	Only describes cases from previous articles: Smeaton, Weir, Curtis, Whitfield	1
52	N/A	White	Airport malaria and jumbo vector control.	N/A	1985	Parasitol Today	1	Article	N/A	English	Other study focus	5
54	N/A	WHO	Malaria surveillance.	N/A	1978	Weekly epidemiological record	53	Article	N/A	English	No mention of airport malaria	5
58	N/A	Aavitsland	Communicable disease control in connection with international air traffic to Norway.	N/A	1998	Tidsskrift for den Norske Laegeforening	118	Article	N/A	Norwegian	No cases described	4
62	N/A	Bouvier	Paludisme des aeroports: mini-epidemie en Suisse	Airport malaria: mini-epidemic in Switzerland	1990	Schweiz Med Wochenschr	120	Article	N/A	French	Same cases described as Department of Medicine Geneva (articl number 1)	1
64	N/A	Brumpt	Malaria in France in the present time	N/A	1978	Bulletin de l'Academie Nationale de Medecine	162	Article	N/A	French	Other study focus	5
65	N/A	Capek	Epidemiology of Plasmodium falciparum malaria and chemoresistance	N/A	1999	Medecine et Maladies Infectieuses	29	Article	N/A	French	Review	1
67	N/A	Curtis	Plasmodium falciparum transmission in England: entomological and epidemiological data relative to cases in 1983	N/A	1984	J Trop Med Hyg	87	Article	N/A	English	Review. We searched the original refernces from this article.	1
68	N/A	Danis	Paludisme autochtone et introduit en Europe	Native and introduced malaria in Europe	1996	Med Mal Infect	26	Article	N/A	French	Review. Original cases included	1
71	N/A	Delmont	A propos de deux cas de paludisme grave contractes sur le port de Marseille	Apropos of 2 cases of severe malaria contracted in the port of Marseille	1995	Bull Soc Pathol Exot	88	Article	N/A	French	Other transmission route	2
73	N/A	Ghiazza	Malaria d'importazione. Descrizione di un raro caso clinico	Imported malaria. The description of a rare clinical case	1990	Minerva Med	81	Article	N/A	Italian	DUPLICATE #42	1
74	N/A	Giacomini	Airport malaria	N/A	1998	Revue du Praticien	48	Article	N/A	French	Review (same as article 75)	1
75	N/A	Giacomini	Paludisme des aéroports et de leurs alentours	Malaria in airports and their neighborhoods	1998	La revue du praticien	48	Article	N/A	French	Review (same as article 74)	1
77	N/A	Giacomini	Le paludisme des aeroports Critéres diagnostiques et consequences médico-Iégales.	Airport malaria: Diagnosis criteria and forensic medicine consequences	1984	Medecine et Maladies Infectieuses	14	Article	N/A	French	Review	1
78	N/A	Giacomini	Paludisme a Plasmodium falciparum. Role probable de moustiques importes par voie aerienne	Plasmodium falciparum malaria: probable role of mosquitoes imported by aerial way	1978	Nouv Presse Med	7	Correspondence	N/A	French	Briefly presented 2 cases that are also described in #108	1
79	N/A	Giacomini	A propos de deux cas de paludisme a Plasmodium falciparum. Responsabilite probable d'anopheles importes par voie aerienne	2 cases of Plasmodium falciparum malaria. Probable responsibility of Anopheles transported by air	1977	Bull Soc Pathol Exot Filiales	70	Article	N/A	N/A	Full-text article not found	3
82	N/A	Giammarruto	La profilassi antimalarica internazionale oggi per la nostra campagnia di bandiera	International anti-malaria prevention today for the Italian airline	1979	Minerva Med	70	Article	N/A	Italian	Other study focus	5
83	N/A	Gianzi	Two cases of airport malaria	N/A	1994	Igiene Moderna	101	Article	N/A	Italian	No new cases presented	1
84	N/A	Holvoet	Airport malaria: A new form of autochtonous malaria in Belgium	N/A	1983	Tijdschrift voor Geneeskunde	39	Article	N/A	English	Used original references from the article Holvoet (1982)	1
85	N/A	Leger	Le paludisme des aeroports - Resultats d'une enquete sur les aeroports Parisiens	Airports malaria: findings of a survey in Paris airports	1981	Medecine Tropicale	41	Article	N/A	French	Review of autochthonous cases, not clear whether airport or indigenous transmission	1
86	N/A	Majori	Two imported malaria cases from Switzerland	N/A	1990	Trop Med Parasitol	41	Article	N/A	English	The two cases are also included in Bouvier et al. 1990 (#63). All relevant information was added to the case reports	1
88	N/A	Mouchet	Spreading of disease vectors and pests throughout the world by humans	N/A	1995	Cahiers Sante	5	Article	N/A	English	No cases described	4
89	N/A	Poupin	Importance diagnostique et pronostique des examens de laboratoire au cours du paludisme des aeroports. Etude de six cas recents	Diagnostic and prognostic importance of laboratory tests in malaria in airports. Study of six recent cases	1996	Pathol Biol (Paris)	44	Article	N/A	French	Presents the same cases as Giacomini et al. 1995. All relevant infromation was added to the case report.	1
90	N/A	Razzaq	Malaria in a patient with no known risk factors.	N/A	2003	Emirates Medical Journal	21	Article	N/A	N/A	Full-text article not found	3
93	N/A	Siedenburg	Airport Malaria	N/A	2008	Arbeitsmedizin Sozialmedizin Umweltmedizin	43	Article	N/A	English	No cases described	4
94	N/A	Signorelli	Malaria da aeroporto: diffusione del fenomeno e misure preventive	Airport malaria: the diffusion of the phenomenon and preventive measures	1991	Ann Ig	3	Article	N/A	Italian	Other study focus	5
95	N/A	Tatem	Malaria risk of African mosquito movement by air travel	N/A	2011	Apple Academic Press:	207	Book chapter	N/A	English	No cases described	4
97	N/A	Vantomme	Plasmodium falciparum malaria occurring four years after leaving an endemic area	N/A	2016	Acta Clin Belg	71	Article	N/A	English	Authors conclude that ecrudescence of P. falciparum is the most plausible	2
98	N/A	Wildeboer	Airport malaria or malaria in safe ports?	N/A	1999	Nederlands Tijdschrift voor de Klinische Chemie	24	Article	N/A	Dutch	Other transmission route	2
99	N/A	Auvergnat	Plasmodium falciparum : propos d'une observation.	Plasmodium falciparum: an observation	1979	Rev. M#d. Toulouse	5	Article	N/A	N/A	Full-text article not found	3
101	N/A	Giacomini	Airport malaria: a public health problem	N/A	1996	Bulletin Épidémiologigue Hebdomaire	29	Article	N/A	French	Review	1
103	N/A	Giacomini	Passive dissemination of Anopheles by means of transport; its role in the transmission of malaria (historical review).	N/A	1989	RevueHistoirePharmacie	36	Article	N/A	French	Review	1
20	N/A	Hay	Paludisme grave de l'enfant en reanimation. Enquete nationale 1990-1995	Severe malaria in children in intensive care. National survey 1990-1995	2000	Arch Pediatr	7	Article	N/A	French	Duplicate from #22 Hennequin	1
76	N/A	Giacomini	Pitfalls in the diagnosis of airport malaria. Seven cases observed in the Paris area in 1994	N/A	1997	Scand J Infect Dis	29	Article	N/A	English	Duplicate from #109 Giacomini	1
66	N/A	Castelli	Short report: imported mosquito: an uninvited guest	N/A	1993	Am J Trop Med Hyg	50	Article	N/A	English	Duplicate from # 8 Castelli	1

## Sheet: QA per article
Running number	First Author	Title	Criteria 1. Objective	Criteria 2. Definition	Criteria 3. Case description	Criteria 4. Place of infection	Criteria 5. Clinical history	Criteria 6. Methods	Criteria 7. Transmission routes	Criteria 8. Multiple cases	Total score	Verdict		Verdict 7 criteria
1	Alos	"Suspected airport malaria in Spain."	0	0	1	1	1	1	1	N/A	5	Fair		1= Poor
2	Arends	"Two cases of Plasmodium falciparum malaria in the Netherlands without recent travel to a malaria-endemic country."	1	0	1	1	1	1	1	1	7	Good		2= Poor
3	Baud	"Acute respiratory distress syndrome due to falciparum malaria in a pregnant woman."	1	0	1	0	1	1	1	N/A	5	Fair		3= Poor
4	Castelli	"'Baggage malaria' in Italy: cryptic malaria explained?"	0	0	1	1	1	0	1	N/A	4	Fair		4= Fair
5	Cheikhrouhou	"Macrophage activation syndrome in a patient affected by Plasmodium falciparum Aeroport malaria."	1	1	1	1	0	1	0	N/A	5	Fair		5= Fair
6	Coloigner	"Paludisme contracté en France."	0	0	0	1	0	1	0	N/A	2	Poor		7= Good
7	Crestia	"Severe airport malaria complicated by macrophage activation syndrome."	0	0	0	0	0	1	0	N/A	1	Poor
8	Doby	"A propos de deux cas "Bretons" de paludisme autochtone en réalité premiers cas Français de "paludisme d'aérodrome" [2 Breton cases of autochthonous malaria in reality the first French cases of "airport malaria"]	1	1	1	1	0	1	1	1	7	Good		Verdict 8 criteria
9	Gallien	Autochthonous falciparum malaria possibly transmitted by luggage-carried vector in Paris, France, February 2013	0	1	1	1	1	1	1	N/A	6	Good		1=Poor
10	Hemmer	Airport malaria in Luxembourg.	0	0	0	1	0	0	0	1	2	Poor		2= Poor
11	Hennequin	"Les difficultés diagnostiques du paludisme d'aéroport [Diagnostic difficulties of airport malaria]."	0	1	1	1	1	1	1	N/A	6	Good		5= Fair
12	Holvoet	"Airport malaria in Belgium."	0	0	0	1	0	0	0	1	2	Poor		6= Fair
13	Larcan	"Une nouvelle observation de paludisme autochtone avec contamination probable dans un aéroport international de la région parisienne [A new case of autochthonous malaria with probable contamination in an international airport of the Paris region]."	0	0	1	1	0	1	1	N/A	4	Fair		7= Good
14	Lusina	"Airport malaria : four new cases in suburban Paris during summer 1999."	1	1	1	1	0	1	0	1	6	Fair		8= Good
15	Pomares-Estran	"Atypical aetiology of a conjugal fever: Autochthonous airport malaria between Paris and French Riviera: A case report."	1	1	1	1	0	1	1	1	7	Good
16	Praetorius	"Importierte Anopheles: im Gepack oder aus dem Flugzeug? Ein Fall von schwerer autochthoner Malaria tropica in Flughafennahe [Imported Anopheles: in the luggage or from the airplane? A case of severe autochthonous malaria tropica near an airport]."	0	1	1	1	1	1	1	N/A	6	Good
17	Rabinowitz	"Airport malaria infection in a passenger returning from Germany."	0	1	1	1	1	1	1	N/A	6	Good
18	Rizzo	"Unusual transmission of falciparum malaria in Italy."	1	1	1	1	1	1	1	N/A	7	Good
19	Sabitonelli	Malaria epidemiological trends in Italy	0	0	0	0	0	0	0	0	0	Poor
20	Smeaton	"Malaria from a "commuter" mosquito."	0	0	0	1	1	1	1	N/A	4	Fair
21	Thang	"Airport malaria: report of a case and a brief review of the literature."	1	1	1	0	0	1	1	N/A	5	Fair
22	Weir	"Atypical falciparum malaria: case report."	0	1	1	1	1	0	0	N/A	4	Fair
23	Whitfield	"Two cases of falciparum malaria acquired in Britain."	0	1	1	1	1	1	1	1	7	Good
24	WHO	Malaria surveillance.	0	0	0	1	0	0	0	N/A	1	Poor
25	WHO	Malaria: Five cases of airport malaria.	0	0	0	1	0	0	0	1	2	Poor
26	Wieters	Two cases of airport-associated falciparum malaria in Frankfurt am Main, Germany, October 2019	1	0	1	1	1	1	1	1	7	Good
27	Aloy	"Mosquito de los equipajes: una nueva forma de transmision del paludismo?[Mosquitoes in the luggage: a new form of malaria transmission?]."	0	1	1	1	1	1	0	N/A	5	Fair
28	Baixench	"Deux cas inexpliques de paludisme autochtone a Toulouse France [Two cases of inexplicable autochthonous malaria in Toulouse France]	1	1	1	1	1	1	1	1	8	Good
29	Bentata-Pessayre	Paludisme autochtone et foie palustre. A propos d'une observation	1	1	1	1	1	1	1	N/A	7	Good
30	Bouvier	Paludisme des aeroports: mini-epidemie en Suisse	1	0	1	1	1	1	1	1	7	Good
31	Delemarre	Malaria tropica op natuurlijke wijze verkregen in Nederland	0	0	1	1	1	0	1	N/A	4	Fair
32	Delemarre-Van de Waal	Een tweede patiënt met malaria tropica op natuurlijke wijze verkregen in Nederland	1	0	1	1	0	1	0	N/A	4	Fair
33	Gentilini	The reappearance of indigenous malaria?	1	0	1	1	1	1	1	N/A	6	Good
34	Giacomini	Etude de six cas de paludisme contractés près de Roissy-Charles-de-Gaulle en 1994. Mesures de prévention nécessaires dans les aéroports	1	0	1	1	1	1	1	1	7	Good
35	Giacomini	"Gravite du paludisme des aeroports [The severity of airport malaria]."	1	0	1	1	1	1	1	N/A	6	Good
36	Marty	Paludisme autochtone probablement aeroportuaire observe a Nice (France)	0	1	1	1	1	1	1	N/A	6	Good
37	Rosci	A case of falciparum malaria acquired in Italy	0	0	1	1	1	1	1	N/A	5	Fair
38	Saliou	Deux nouveaux cas de paludisme autochtone dans la region Parisienne illustrant deux modes de contamination differents	1	1	1	1	1	1	1	N/A	7	Good
39	Van den Ende	"A cluster of airport malaria in Belgium in 1995."	1	0	1	1	0	0	1	1	5	Fair
40	Bouza	Malaria: resurge como enfermedad autoctona en Espana?	0	0	0	0	0	0	0	N/A	0	Poor
41	Cassaigne	Paludisme autochtone cent ans après Laveran: Le paludisme à Paris	0	0	1	1	1	0	1	0	4	Poor
42	Mantel	Plasmodium falciparum malaria acquired in Berlin, Germany	0	1	1	1	1	0	1	1	6	Fair
43	Marty	Autochtonous Plasmodium falciparum malaria in southern France	0	1	1	1	0	0	1	N/A	4	Fair
44	Revel	Plasmodium falciparum malaria after three years in a non-endemicarea.	0	0	1	1	1	0	1	N/A	4	Fair
45	Cuardos	Plasmodium ovale malaria acquired in central Spain	1	1	1	1	1	1	1	N/A	7	Good
46	Brumpt	Actualités du paludisme en France	0	1	1	1	0	0	0	N/A	3	Poor
47	Giacomini	Le paludisme des aéroports: un probleme de santé publique	1	1	1	1	0	0	1	N/A	5	Fair
48	Van Bortel	Two fatal autochthonous cases of airport malaria, Belgium, 2020	1	1	1	1	1	1	1		7	Good

## Sheet: Literature review
From	Study number	Case number	First author	Publication year	Associated airport	Exact date of infection provided	Date of infection	Date of symptom onset	Date of Admission or Date of first seaking treatment	Date of diagnosis	Date used for analysis (month)	Date used for analysis (Year)	City/region place of infection	Associated airport2	Distance place of infection to airport (km)	Country place of infection	Place of Diagnosis (City)	Place of diagnosis (Country)	Age of case (Years)	Age category,	Gender of case	Outcome	Relevant occupation	Relevant occupational activity	Recent travel/stay in a malaria endemic area	Travel/stay in a malaria endemic area - Notes	Blood transfusion or drug abuse	Malaise (1= reported, 0=not mentioned)	Fever (1= reported, 0=not mentioned)	Headache (1= reported, 0=not mentioned)	Muscle stiffness/pain (1= reported, 0=not mentioned)	Chills (1= reported, 0=not mentioned)	Sweats (1= reported, 0=not mentioned)	Nausea and vomiting (1= reported, 0=not mentioned)	Body Aches (1= reported, 0=not mentioned)	Abdominal pain/Digestive problems (1= reported, 0=not mentioned)	Microscopy (such as blood smear)	Antigen tests (Rapid Diagnostic Test)	Molecular diagnosis (Nucleic Acid Amplification Test such as PCR)	Antibody tests (Indirect Fluorescent Antibody test (Serology))	Drug resistance test	Species of Plasmodium	Hematological parameters presented	Link to airport	Links between cases	Possibility of local vector discussed	Possible country imported mosquito		Link to airport coding
Review	1	1	Alos	1985	Airport	0	July 1984	N/P	1984-08-18	N/P	July	1984	Near Madrid	MAD	6	Spain	Madrid	Spain	76	71-80	F	dead	N/P	N/A	0		0	0	1	0	0	1	1	0	0	1	1	N/P	N/P	1	N/P	falciparum	1	2	N/A	1	1		1=Occupation directly linked to airport
Review	2	1	Arends	2013	Airport	0	N/P	N/P	N/P	2012	N/P	2012	Roissy	CDG	0	France	N/P	the Netherlands	34	31-40	F	recovered	N/P	N/A	0	Stay in malaria endemic country 10 years prior	0	0	1	0	1	0	0	0	0	1	1	1	N/P	N/P	N/P	falciparum	1	3	N/A	1	N/P		2=Residence or working near the airport
Review	3	1	Baud	1997	Airport	0	N/P	N/P	N/P	N/P	N/P	1996	Near Roissy	CDG	32	France	Paris	France	22	21-30	F	recovered	N/P	N/A	0		N/P	0	1	1	0	0	0	0	0	1	1	N/P	N/P	0	N/P	falciparum	1	2	N/A	0	N/P		3=Visited airport (to take a flight, stay in a hotel at the airport, or picking someone up)
Review	4	1	Castelli	1993	Luggage	0	N/P	N/P	1992-01-23	1992-03-07	January	1992	Near Brescia	MXP	100	Italy	Brescia	Italy	2	0-10	M	recovered	N/P	N/A	0		0	0	1	0	0	0	0	1	0	0	1	N/P	N/P	1	N/P	falciparum	0	4	N/A	1	Benin		4=Not direct exposure to airport - the infected mosquito is brough back in the luggage of a relative arriving from an endemic country
Review	5	1	Cheikhrouhou	2019	Airport	1	June 2015	N/P	N/P	N/P	June	2015	Near Marignane	MRS	N/P	France	Sfax	Tunisia	62	61-70	M	dead	N/P	N/A	0		N/P	1	1	0	0	0	0	1	0	1	1	N/P	N/P	N/P	N/P	falciparum	1	2	N/A	0	N/P		5=Not direct exposure to airport - other
Review	6	1	Coloigner	1978	Airport	0	N/P	N/P		1977-09-03	September	1977	Roissy	CDG	0	France	Quimper	France	26	21-30	M	recovered	1	Customer office	0		0	0	1	0	0	1	0	0	0	0	1	N/P	N/P	N/P	N/P	falciparum	N/P	1	N/A	0	N/P
Review	7	1	Crestia	2020	Airport	0	N/P	N/P	N/P	N/P	N/P	2020	N/P	N/P	N/P	N/P	N/P	France	13	10-20	M	recovered	N/P	N/A	0		N/P	0	0	1	0	0	0	1	0	0	1	N/P	N/P	N/P	N/P	falciparum	1	2	N/A	0	N/P
Review	8	1	Doby	1981	Airport	0	July/August 1969	1969-08-16	1969-08-18	N/P	August	1969	Le Bourget	LBG	1	France	Rennes	France	N/P	N/P	M	dead	0	N/A	0		0	0	1	0	0	0	0	0	0	0	1	N/P	N/P	N/P	N/P	falciparum	N/P	2	Co-habitants	1	N/P
Review	8	2	Doby	1981	Airport	0	July/August 1969	1969-08-15	1969-08-16	N/P	August	1969	Le Bourget	LBG	1	France	Rennes	France	N/P	N/P	F	recovered	0	N/A	0		0	0	1	0	0	0	0	0	0	0	1	N/P	N/P	N/P	N/P	falciparum	N/P	2	Co-habitants	1	N/P
Review	9	1	Gallien	2013	Luggage	0	N/P	N/P	2013-02-01	2013-02-01	February	2013	Paris	N/P	20	France	Paris	France	N/P	41-50	M	recovered	0	N/A	0	Approx. 6 years in France, unclear history prior	0	1	1	1	1	0	1	0	0	0	1	1	N/P	N/P	N/P	falciparum	1	4	N/A	1	N/P
Review	10	4	Hemmer	1999	Airport	0	N/P	N/P	N/P	1997	N/P	1997	Near Luxenbourg city	LUX	2	Luxemburg	N/P	Luxemburg	N/P	N/P	F	N/P	N/P	N/A	0		N/P	0	1	0	0	0	0	0	0	0	1	N/P	N/P	N/P	N/P	falciparum	0	2 or 3	Co-habitants	0	N/P
Review	10	5	Hemmer	1999	Airport	0	N/P	N/P	N/P	1997	N/P	1997	Near Luxenbourg city	LUX	2	Luxemburg	N/P	Luxemburg	N/P	N/P	F	N/P	N/P	N/A	0		N/P	0	1	0	0	0	0	0	0	0	1	N/P	N/P	N/P	N/P	falciparum	0	2 or 3	Co-habitants	0	N/P
Review	10	1	Hemmer	1999	Airport	0	N/P	N/P	1999-07-29	1999-07-29	July	1999	Near Luxenbourg city	LUX	2	Luxemburg	Luxemburg city	Luxemburg	N/P	10-20	F	N/P	N/P	N/A	0		N/P	0	1	0	0	0	0	0	0	0	1	N/P	N/P	N/P	N/P	falciparum	0	2 or 3	Co-habitants	0	N/P
Review	10	2	Hemmer	1999	Airport	0	N/P	N/P	N/P	N/P	N/P	1999	Near Luxenbourg city	LUX	2	Luxemburg	N/P	N/P	N/P	N/P	M	N/P	N/P	N/A	0		N/P	0	1	0	0	0	0	0	0	0	1	N/P	N/P	N/P	N/P	falciparum	0	2 or 3	Co-habitants	0	N/P
Review	10	3	Hemmer	1999	Airport	0	N/P	N/P	N/P	N/P	August	1999	Near Luxenbourg city	LUX	4	Luxemburg	Trier	Germany	N/P	N/P	F	N/P	N/P	N/A	0		N/P	0	0	0	0	0	0	0	0	0	1	N/P	N/P	N/P	N/P	falciparum	0	2	N/A	0	N/P
Review	11	1	Hennequin	1996	Airport	0	July/August 1996	1996-10-23	1996-10-23	N/P	August	1996	Near or at Roissy	CDG	5	France	N/P	France	3	0-10	F	recovered	N/P	N/A	0		0	0	1	0	0	1	0	0	0	0	1	N/P	N/P	N/P	N/P	falciparum	1	2 or 3	N/A	1	N/P
Review	12	1	Holvoet	1982	Airport	0	N/P	1982-07-29	N/P	1982-08-25	July	1982	Perk	BRU	2	Belgium	N/P	Belgium	18	10-20	M	recovered	0	N/A	0		0	0	1	1	0	1	0	0	0	0	1	N/P	N/P	N/P	N/P	falciparum	1	2	Co-habitants	0	N/P
Review	12	2	Holvoet	1982	Airport	0	N/P	1982-08-05	1982-08-11	1982-08-26	August	1982	Perk	BRU	2	Belgium	N/P	Belgium	24	21-30	M	recovered	0	N/A	0		0	0	1	1	0	1	0	0	0	0	1	N/P	N/P	N/P	N/P	falciparum	1	2	Co-habitants	0	N/P
Review	13	1	Larcan	1978	Airport	0	N/P	1977-08-30	1977-09-07	N/P	August	1977	Roissy	CDG	0	France	Nancy	France	33	31-40	M	recovered	1	Custom officer	0		0	1	1	1	1	0	0	0	1	0	1	N/P	N/P	1	N/P	vivax	1	1	N/A	1	N/P
Review	14	1	Lusina	2000	Airport	0	29/6/1999 - 01/07/1999	1999-07-20	1999-07-22	1999-07-27	June	1999	Roissy	CDG	0	France	Paris	France	30	21-30	M	recovered	1	Runway mechanic	0		N/P	0	1	0	0	0	0	0	0	1	1	0	1	0	N/P	falciparum	1	1	Not linked	0	Angola
Review	14	2	Lusina	2000	Airport	0	N/P	1999-07-30	1999-07-30	1999-08-05	July	1999	Near Roissy	CDG	4	France	N/P	France	29	21-30	F	recovered	0	N/A	1	Visited Indonesia 11 months earlier and followed adequate prophylaxis	N/P	0	1	0	0	0	0	0	0	1	1	N/P	N/P	N/P	N/P	falciparum	1	2	Proximity of residence	0	Angola
Review	14	4	Lusina	2000	Airport	0	N/P	1999-07-30	1999-07-30	1999-08-28	July	1999	Near Roissy	CDG	3	France	N/P	France	25	21-30	F	recovered	0	N/A	0		N/P	0	1	0	0	1	1	1	0	1	1	N/P	N/P	1	N/P	falciparum	1	2	Proximity of residence	0	Angola
Review	14	3	Lusina	2000	Airport	0	N/P	N/P	1999-08-04	1999-08-11	August	1999	Near Roissy	CDG	4	France	N/P	France	43	41-50	M	recovered	0	N/A	0		N/P	0	1	0	0	0	0	0	0	0	1	1	N/P	N/P	N/P	falciparum and malariae	1	2	Proximity of residence	0	Angola
Review	15	1	Pomares-Estran	2009	Airport	0	05/08/2008-07/08/2008	2008-08-18	2008-08-19	2008-08-22	August	2008	Saint Mard	CDG	7	France	Nice	France	23	21-30	M	recovered	N/P	N/A	0		0	1	1	0	0	0	0	1	0	0	1	N/P	1	N/P	1	falciparum	1	2	Co-habitants	1	N/P
Review	15	2	Pomares-Estran	2009	Airport	0	05/08/2008-07/08/2008	2008-08-18	2008-08-19	2008-08-22	August	2008	Saint Mard	CDG	7	France	Nice	France	21	21-30	F	recovered	N/P	N/A	0		0	1	1	0	0	0	0	1	0	0	1	N/P	1	N/P	1	falciparum	1	2	Co-habitants	1	N/P
Review	16	1	Praetorius	1999	Luggage	0	N/P	1997-12-01	1997-12-01	1997-12-01	December	1997	Near Frankfurt	FRA	30	Germany	Offenbach	Germany	67	61-70	F	recovered	0	N/A	0		0	0	1	1	0	0	0	0	0	0	1	N/ P	N/P	N/P	N/P	falciparum	1	4	N/A	1	N/P
Review	17	1	Rabinowitz	2004	Airport	0	N/A	N/P	N/P	N/P	N/P	2004	Near Munich	MUC	N/P	Germany	Nahariya	Israel	76	71-80	M	recovered	0	N/A	0		N/P	0	1	0	1	1	1	0	0	0	1	1	N/P	N/P	N/P	falciparum	1	3	N/A	1	N/P
Review	18	1	Rizzo	1989	Luggage	0	N/P	1988-12-31	1989-01-03	1989-01-10	December	1988	Bubbio	N/P	N/P	Italy	Genoa	Italy	67	61-70	F	recovered	N/P	N/A	0		0	1	1	0	1	0	0	0	0	0	1	N/P	N/P	1	N/P	falciparum	1	4	N/A	1	Senegal
Review	19	1	Sabatinelli	1994	Airport	0	1989 - 1992	1989 - 1992	1989 - 1992	1989 - 1992	N/P	N/P	N/P	N/P	N/P	Switzerland	N/P	N/P	N/P	N/P	N/P	N/P	N/P	N/P	N/P		N/P	0	0	0	0	0	0	0	0	0	N/P	N/P	N/P	N/P	N/P	N/P	0	N/P	N/P	0	N/P
Review	19	2	Sabatinelli	1994	Airport	0	1989 - 1992	1989 - 1992	1989 - 1992	1989 - 1992	N/P	N/P	N/P	N/P	N/P	Switzerland	N/P	N/P	N/P	N/P	N/P	N/P	N/P	N/P	N/P		N/P	0	0	0	0	0	0	0	0	0	N/P	N/P	N/P	N/P	N/P	N/P	0	N/P	N/P	0	N/P
Review	20	1	Smeaton	1984	Airport	0	N/P	N/P	N/P	N/P	N/P	1984	Longford	LHR	0	England or Italy	N/P	England	35	31-40	F	recovered	0	N/A	0		N/P	0	1	1	1	1	1	0	0	1	1	N/P	N/P	N/P	N/P	falciparum	1	3	N/A	1	N/P
Review	21	1	Thang	2002	Airport	0	N/A	2001-08-01	2001-08-01	N/P	August	2001	Near Schiphol	AMS	N/P	the Netherlands or Sweden	N/P	the Netherlands	43	41-50	F	recovered	N/P	N/A	0		0	0	1	0	1	1	1	0	0	0	1	N/P	N/P	N/P	N/P	vivax	1	2	N/A	1	N/P
Review	22	1	Weir	1984	Airport	0	N/A	1983-06-24	1983-07-01	1983-07-04	June	1983	Near Rom, Near Longford	LHR, FCO	0	England or Italy	London	England	30	21-30	F	recovered	0	N/A	0		N/P	0	1	1	0	1	1	0	0	1	1	N/P	N/P	N/P	N/P	falciparum	1	3	N/A	0	N/P
Review	23	1	Whitfield	1984	Airport	0	05/07/1983 - 09/07/1983	1983-07-19	1983-08-02	1983-08-11	July	1983	Near Horley	LGW	10	England	Crawley	England	48	41-50	M	recovered	0	N/A	0		0	0	1	1	0	1	1	1	0	1	1	N/P	N/P	N/P	N/P	falciparum	1	5	Proximity of residence	1	Africa
Review	23	2	Whitfield	1984	Airport	0	25/07/1983 - 29/07/1983	1983-08-08	1983-08-18	1983-08-18	July	1983	Near Horley	LGW	13	England	Horsham	England	N/P	N/A	F	recovered	N/P	N/A	0		0	1	1	0	0	0	0	0	0	1	1	N/P	N/P	N/P	N/P	falciparum	1	5	Proximity of residence	1	Africa
Review	24	1	WHO	1984	Airport	0	N/A	N/P	N/P	1983	N/P	1983	Zaventem	BRU	0	Belgium	N/P	N/P	27	21-30	M	recovered	1	Baggage handler	0		0	0	0	0	0	0	0	0	0	0	N/P	N/P	N/P	N/P	N/P	falciparum	0	1	N/A	0	N/P
Review	25	1	WHO	1986	Airport	0	N/P	1986-06-21	N/P	1986-06-01	June	1986	Zaventem	BRU	0	Belgium	N/P	N/P	N/P	N/A	N/P	recovered	1	Customs Officers	N/P		N/P	0	0	0	0	0	0	0	0	0	N/P	N/P	N/P	N/P	N/P	falciparum	0	1	Occupation/Work shift	0	N/P
Review	25	2	WHO	1986	Airport	0	N/P	1986-06-22	N/P	1986-06-01	June	1986	Zaventem	BRU	0	Belgium	N/P	N/P	N/P	N/A	N/P	recovered	1	Customs Officers	N/P		N/P	0	0	0	0	0	0	0	0	0	N/P	N/P	N/P	N/P	N/P	falciparum	0	1	Occupation/Work shift	0	N/P
Review	25	3	WHO	1986	Airport	0	N/P	1986-06-24	N/P	1986-06-01	June	1986	Zaventem	BRU	0	Belgium	N/P	N/P	N/P	N/A	N/P	recovered	1	Customs Officers	N/P		N/P	0	0	0	0	0	0	0	0	0	N/P	N/P	N/P	N/P	N/P	falciparum	0	1	Occupation/Work shift	0	N/P
Review	25	4	WHO	1986	Airport	0	N/P	1986-06-27	N/P	1986-06-01	June	1986	Zaventem	BRU	0	Belgium	N/P	N/P	N/P	N/A	N/P	recovered	1	Customs Officers	N/P		N/P	0	0	0	0	0	0	0	0	0	N/P	N/P	N/P	N/P	N/P	falciparum	0	1	Occupation/Work shift	0	N/P
Review	25	5	WHO	1986	Airport	0	N/P	1986-06-27	N/P	1986-06-01	June	1986	Zaventem	BRU	0	Belgium	N/P	N/P	N/P	N/A	N/P	recovered	1	Customs Officers	N/P		N/P	0	0	0	0	0	0	0	0	0	N/P	N/P	N/P	N/P	N/P	falciparum	0	1	Occupation/Work shift	0	N/P
Review	26	1	Wieters	2019	Airport	0	approx. 13/09/2019	2019-09-27	2019-10-05	N/P	September	2019	Frankfurt	FRA	0	Germany	Frankfurt	Germany	38	31-40	M	recovered	1	Aircraft maintenance	0		0	1	1	0	0	0	0	0	0	1	1	N/P	1	N/P	N/P	falciparum	1	1	Occupation/Work shift	1	N/P
Review	26	2	Wieters	2019	Airport	0	approx. 13/09/2019	2019-09-27	2019-09-30	2019-10-06	September	2019	Frankfurt	FRA	0	Germany	N/P	Algeria	51	51-60	M	recovered	1	Aircraft maintenance	0		0	1	1	1	1	0	0	0	0	0	N/P	N/P	1	N/P	N/P	falciparum	1	1	Occupation/Work shift	1	N/P
Review	27	1	Aloy	1994	Luggage	0	early June 1994	Early 07/1994	N/P	Early 07/1994	June	1994	Maresme	BCN	65	Spain	Valencia	Spain	27	21-30	M	recovered	N/P	N/A	0		0	1	1	0	0	1	1	0	0	0	1	N/P	N/P	N/P	N/P	falciparum	1	4	N/A	0	Gambia
Review	28	1	Baixench	1998	Airport	0	06/02/1995 - 11/02/1995	1995-02-18	1995-02-20	N/P	February	1995	Toulouse	TLS	3	France	Toulouse	France	71	71-80	M	recovered	0	N/A	0		0	0	1	1	0	0	0	0	0	0	1	N/P	N/P	N/P	N/P	falciparum and vivax	1	2	Co-habitants (hospital stay)	1	N/P
Review	28	2	Baixench	1998	Airport	0	06/02/1995 - 11/02/1995	N/P	1995-02-26	N/P	February	1995	Toulouse	TLS	3	France	Toulouse	France	62	61-70	M	recovered	0	N/A	0		0	0	0	0	0	0	0	0	0	0	1	N/P	N/P	N/P	N/P	falciparum and vivax	1	2	Co-habitants (hospital stay)	1	N/P
Review	29	1	Bentata-Pessayre	1978	Airport	1	July/August 1976	Early Aug 1976	N/P	N/P	August	1976	Roissy	CDG	0	France	Bondy	France	41	41-50	M	recovered	1	Baggage handler	0		0	1	1	1	0	1	0	0	0	0	1	N/P	N/P	N/P	N/P	falciparum	1	1	N/A	1	N/P
Review	30	1	Bouvier	1990	Airport	0	N/P	1989-07-12	1989-07-14	1989-07-19	July	1989	Geneva	GVA	2	Switzerland	Geneva	Switzerland	34	31-40	M	recovered	N/P	N/A	0		0	0	1	1	1	0	0	0	0	0	1	N/P	N/P	N/P	N/P	falciparum	1	2	N/A	1	N/P
Review	30	2	Bouvier	1990	Airport	0	N/P	~17/07/1989	1989-07-21	N/P	July	1989	Geneva	GVA	2	Switzerland	Geneva	Switzerland	56	51-60	M	recovered	1	Administative officer	Inconclusive	Approx 1 year, prior former pilot flying to "tropical" areas on short-term missions, unlcear if malaria endemic areas were included	0	0	1	0	0	0	0	1	0	0	1	N/P	N/P	N/P	N/P	falciparum	1	1 or 2	N/A	1	N/P
Review	30	3	Bouvier	1990	Airport	0	N/P	1989-07-21	1989-07-21	N/P	July	1989	Geneva	GVA	2	Switzerland	Geneva	Switzerland	46	41-50	F	recovered	N/P	N/A	0		0	0	1	0	1	0	0	1	0	1	1	N/P	N/P	1	N/P	falciparum	1	2	N/A	1	N/P
Review	30	4	Bouvier	1990	Airport	0	N/P	~23/07/89	1989-07-29	1989-08-02	July	1989	Geneva	GVA	3	Switzerland	Pesaro	Italy	17	10-20	M	recovered	N/P	N/A	0		0	0	1	0	1	0	0	1	0	1	1	N/P	N/P	N/P	N/P	falciparum	1	2	Co-habitants	1	N/P
Review	30	5	Bouvier	1990	Airport	0	N/P	1989-07-25	1989-08-02	N/P	August	1989	Geneva	GVA	3	Switzerland	Pesaro	Italy	58	51-60	M	recovered	N/P	N/A	0		0	0	1	0	0	0	0	1	0	1	1	N/P	N/P	N/P	N/P	falciparum	1	2	Co-habitants	1	N/P
Review	31	1	Delemarre	1979	Airport	0	05/08/1978 -10/08/1978	1978-08-17	1978-08-26	1978-08-27	August	1978	Hoofddorp	AMS	1.5	the Netherlands	Hoofddorp	the Netherlands	24	21-30	F	recovered	N/P	N/A	0		0	0	1	1	0	1	0	1	0	0	1	N/P	N/P	N/P	N/P	falciparum	1	2	N/A	1	N/P
Review	32	1	Delemarre-Van de Waal	1981	Airport	0	1979-07-25	1979-08-04	1979-08-06	1979-08-15	July	1979	Amsterdam	AMS	1.5	the Netherlands	Amsterdam	the Netherlands	10	0-10	F	recovered	N/P	N/A	0		0	1	1	0	0	0	0	0	0	1	1	N/P	N/P	1	1	falciparum	1	2	N/A	0	N/P
Review	33	1	Gentilini	1978	Airport	1	1974-10-06	1974-10-12	N/P	1974-10-27	October	1974	Paray-Vielle-Poste	ORY	N/P	France	Paris	France	27	21-30	M	recovered	0	N/A	0		0	0	1	1	0	1	0	0	0	0	1	N/P	N/P	1	N/P	falciparum	1	3	N/A	1	N/P
Review	34	1	Giacomini	1995	Airport	0	N/A	1994-07-27	1994-08-04	1994-08-05	July	1994	Villeparisis	CDG	7	France	Pontault-Combault	France	37	31-40	M	dead	0	N/A	0		0	0	1	0	0	1	0	1	0	0	1	N/P	N/P	0	N/P	falciparum	1	5	N/A	1	N/P
Review	34	2	Giacomini	1995	Airport	0	N/A	1994-08-01	1994-08-06	1994-08-06	August	1994	Villeparisis	CDG	7	France	Pontault-Combault	France	37	31-40	F	recovered	0	N/A	0		0	0	1	0	0	0	0	1	0	1	1	N/P	N/P	N/P	1	falciparum	1	5	N/A	1	N/P
Review	34	3	Giacomini	1995	Airport	0	N/A	1994-08-07	~09/08/94	1994-08-10	August	1994	Roissy	CDG	0	France	Aulnay-sous-Bois	France	43	41-50	M	recovered	1	Runway mechanic	0		0	0	1	0	0	1	1	1	0	1	1	N/P	N/P	N/P	0	falciparum	1	1	Occupation/Work shift	1	N/P
Review	34	4	Giacomini	1995	Airport	0	N/A	1994-08-15	~16/08/94	1994-08-21	August	1994	Roissy	CDG	0	France	Aulnay-sous-Bois	France	38	31-40	M	recovered	1	Airport hotel worker	0		0	0	1	0	0	1	1	0	0	0	1	N/P	N/P	N/P	1	falciparum	1	1	Occupation/Work shift	1	N/P
Review	34	5	Giacomini	1995	Airport	0	01/08/1994 - 06/08/1994	1994-08-14	1994-08-19	1994-08-19	August	1994	Roissy	CDG	0	France	Bry-sur-Marne	France	51	51-60	M	recovered	1	Parcel/Cargo truck driver	0		0	0	1	1	0	0	0	0	0	1	1	N/P	N/P	N/P	1	falciparum	1	1	Occupation/Work shift	1	N/P
Review	34	6	Giacomini	1995	Airport	0	N/A	1994-08-17	1994-08-20	1994-08-20	August	1994	Roissy	CDG	0	France	Lille	France	23	21-30	M	recovered	1	Auxiliary gendarme	0		0	0	1	1	0	0	0	1	0	1	1	N/P	N/P	N/P	N/P	falciparum	1	1	Occupation/Work shift	1	N/P
Review	34	1	Giacomini	1988	Airport	0	N/P	~01/09/87	1987-09-07	~13/09/1987	September	1987	Mitry-Mory	CDG	1	France	Aulnay-sous-Bois	France	44	41-50	M	recovered	0	N/A	0		0	0	1	1	1	0	0	0	1	0	1	N/P	N/P	N/P	N/P	falciparum	1	2	N/A	0	N/P
Review	35	1	Marty	2001	Airport	1	16/08/2020 - 24/08/2000	2000-09-01	2000-09-03	2000-09-05	September	2000	Near Nice	NCE	3	France	Nice	France	41	41-50	M	recovered	0	N/A	0		0	0	1	0	0	1	0	0	0	1	1	N/P	N/P	N/P	N/P	falciparum	1	2	N/A	1	Gabon
Review	36	1	Rosci	1987	Airport	0	N/A	1985-07-01	1985-07-03	1985-08-01	July	1985	Marino	CIA, FCO	5 or 25	Italy	Rome	Italy	30	21-30	F	recovered	N/P	N/A	0		0	0	1	1	1	1	1	0	0	0	1	N/P	N/P	1	1	falciparum	1	2 or 5	N/A	1	N/P
Review	37	1	Saliou	1978	Airport	1	1978-01-15	N/P	1978-02-22	1978-02-28	February	1978	Roissy	CDG	0	France	Saint-Mandé	France	45	41-50	M	recovered	1	Military musician	0	Stay in North Africa approx. 18-20 years prior	0	0	1	0	0	1	1	0	0	1	1	N/P	N/P	1	N/P	falciparum	0	1	N/A	1	Ivory Coast
Review	38	1	van den Ende	1998	Airport	0	1995-08-14	1995-08-19	N/P	Post -mortem	August	1995	Zaventem	BRU	0	Belgium	N/P	N/P	44	41-50	M	dead	1	Security agent	0		0	1	0	0	0	0	0	0	0	1	N/P	N/P	1	N/P	N/P	falciparum	0	1	Occupation/Work shift	1	N/P
Review	38	2	van den Ende	1998	Airport	0	1995-08-14	1995-08-24	1995-08-25	1995-08-30	August	1995	Zaventem	BRU	0	Belgium	Ghent	Belgium	42	41-50	F	recovered	0	N/A	0		0	1	1	0	1	1	0	0	1	0	1	N/P	N/P	N/P	N/P	falciparum	1	3	Airport visit on same day	1	N/P
Review	38	3	van den Ende	1998	Airport	0	1995-08-14	1995-08-26	1995-08-26	1995-09-04	August	1995	Zaventem	BRU	0	Belgium	Leuven	Belgium	28	21-30	F	recovered	1	Security agent	0		0	0	1	0	0	0	0	0	0	0	1	N/P	N/P	N/P	N/P	falciparum	1	1	Occupation/Work shift	1	N/P
Review	38	4	van den Ende	1998	Airport	0	1995-08-14	1995-08-27	1995-08-27	1995-09-03	August	1995	Zaventem	BRU	0	Belgium	Genk	Belgium	37	31-40	F	recovered	0	N/A	0		0	0	1	0	0	0	0	1	0	1	1	N/P	N/P	N/P	N/P	falciparum	1	3	Airport visit on same day	1	N/P
Review	38	5	van den Ende	1998	Airport	0	1995-08-14	1995-08-28	1995-09-01	1995-09-05	August	1995	Zaventem	BRU	0	Belgium	Ronse	Belgium	60	51-60	M	recovered	1	Security agent	0		0	0	1	0	1	0	0	1	0	0	1	N/P	N/P	N/P	N/P	falciparum	1	1	Occupation/Work shift	1	N/P
Review	38	6	van den Ende	1998	Airport	0	1995-08-14	1995-09-09	1995-09-09	1995-09-11	August	1995	Zaventem	BRU	0	Belgium	N/P	N/P	62	61-70	M	recovered	0	N/A	0		0	0	0	0	0	0	0	0	0	0	1	N/P	N/P	1	N/P	ovale	0	3	Airport visit on same day	1	N/P
Review	40	1	Bouza	1985	Airport	0	N/A	N/P	N/P	N/P	August	1985	N/P	N/P	N/P	Spain	Madrid	Spain	74	71-80	F	recovered	N/P	N/A	0		0	0	0	0	0	0	0	0	0	0	1	N/P	N/P	N/P	N/P	falciparum	0	2	N/A	1	N/P
Review	41	1	Cassaigne	1980	Airport	0	N/P	1976-07-01	N/P	N/P	July	1976	Aulnay-sous-Bois	CDG	4	France	N/P	France	57	51-60	M	recovered	0	N/A	0		0	0	0	0	0	0	0	0	0	0	N/P	N/P	N/P	N/P	N/P	falciparum	0	2	N/A	1	N/P
Review	41	3	Cassaigne	1980	Airport	0	N/P	1978-06-01	N/P	N/P	June	1978	Sevran	CDG	4	France	N/P	France	62	61-70	M	recovered	0	N/A	0		0	0	0	0	0	0	0	0	0	0	N/P	N/P	N/P	N/P	N/P	falciparum	0	2	N/A	1	N/P
Review	41	2	Cassaigne	1980	Luggage	0	N/P	1977-09-01	N/P	N/P	September	1977	Sologne	CDG	N/P	France	N/P	France	27	21-30	F	recovered	0	N/A	0		0	0	0	0	0	0	0	0	0	0	N/P	N/P	N/P	N/P	N/P	falciparum	0	N/P	N/A	1	N/P
Review	41	4	Cassaigne	1980	Luggage	0	N/P	1978-09-01	N/P	N/P	September	1978	Plaisir	CDG	N/P	France	N/P	France	23	21-30	M	recovered	0	N/A	0		0	0	0	0	0	0	0	0	0	0	N/P	N/P	N/P	N/P	N/P	falciparum	0	N/P	N/A	1	N/P
Review	41	5	Cassaigne	1980	Luggage	0	N/P	1978-12-01	N/P	N/P	December	1978	Paris	CDG	N/P	France	N/P	France	70	61-70	F	recovered	0	N/A	0		0	0	0	0	0	0	0	0	0	0	N/P	N/P	N/P	N/P	N/P	falciparum	0	N/P	N/A	1	N/P
Review	41	6	Cassaigne	1980	Luggage	0	N/P	1978-10-01	N/P	N/P	October	1978	Normandie	N/P	N/P	France	N/P	France	6	0-10	F	recovered	N/P	N/A	0		0	0	0	0	0	0	0	0	0	0	N/P	N/P	N/P	N/P	N/P	vivax	0	N/P	N/A	1	N/P
Review	42	1	Mantel	1995	Luggage	0	N/P	1994-08-01	1994-08-01	1994-09-01	August	1994	Berlin	N/P	20	Germany	Berlin	Germany	34	31-40	M	recovered	0	N/A	0		0	0	1	0	1	0	0	0	0	1	1	N/P	N/P	N/P	N/P	falciparum	1	4	Occupation/Work shift	1	N/P
Review	42	2	Mantel	1995	Luggage	0	N/P	1994-08-01	1994-09-01	1994-09-01	August	1994	Berlin	N/P	20	Germany	Berlin	Germany	32	31-40	M	recovered	0	N/A	0		0	0	1	0	0	0	0	0	0	0	N/P	N/P	N/P	N/P	N/P	falciparum	1	4	Occupation/Work shift	1	N/P
Review	43	1	Marty	1992	Luggage	0	N/P	1992-08-27	1992-08-30	1992-08-30	August	1992	Frejus	N/P	N/P	France	N/P	France	70	61-70	M	recovered	N/P	N/A	0		N/P	1	1	0	0	1	0	0	0	1	1	N/P	N/P	N/P	N/P	falciparum	1	4	N/A	1	N/P
Review	44	1	Revel	1988	Luggage	0	N/P	1987-03-01	1987-03-01	1987-03-01	March	1987	Montrouge	N/P	N/P	France	Paris	France	7	0-10	M	recovered	N/P	N/A	Inconclusive	Residence in malaria endemic area approx 3 years prior (Comoro Islands)	0	0	1	1	0	0	0	0	0	0	1	N/P	N/P	N/P	N/P	falciparum and ovale	0	4	N/A	1	N/P
Review	45	1	Cuardos	2002	Airport	0	N/P	N/P	2001-03-01	2001-03-01	March	2001	Near Madrid	TOJ, MAD	4 or 18	Spain	Madrid	Spain	75	71-80	F	recovered	N/P	N/A	0		0	0	1	0	0	0	0	0	0	0	1	0	1	N/P	N/P	ovale	1	2	N/A	1	N/P
Review	46	1	Brumpt	1978	Airport	0	N/P	1976-08-01	N/P	N/P	August	1976	Roissy	CDG	0	France	N/P	France	20	10-20	M	recovered	1	Baggage handler	0		0	0	0	0	0	0	0	0	0	0	N/P	N/P	N/P	N/P	N/P	falciparum	0	1	N/A	0	N/P
Review	46	2	Brumpt	1978	Airport	0	N/P	1977-08-25	1977-08-28	N/P	August	1977	Tremblay-lès-Gonesse	CDG	1.5	France	N/P	France	76	71-80	M	dead	0	N/A	0		0	0	1	0	0	0	0	0	0	0	1	N/P	N/P	N/P	N/P	falciparum	0	2	N/A	0	N/P
Review	47	7	Giacomini	1996	Airport	0	N/P	1994-09-22	1994-09-22	1994-12-30	September	1994	Roissy	CDG	0	France	N/P	France	42	41-50	M	recovered	1	Cable worker	0		0	1	1	0	0	0	0	0	0	0	1	N/P	N/P	N/P	N/P	falciparum	0	1	Occupation/Work shift	0	N/P
Review	47	9	Giacomini	1996	Luggage	0	N/P	N/P	N/P	N/P	N/P	1996	N/P	N/P	N/P	France	N/P	France	N/P	N/P	F	N/P	0	N/A	0		0	0	0	0	0	0	0	0	0	0	N/P	N/P	N/P	N/P	N/P	N/P	0	4	N/A	0	Haiti
Review	48	1	Van Bortel	2022	Airport	0	N/P	N/P	29/09/2020	N/P	September	2020	N/P	BRU	5	Belgium	N/P	Belgium	N/P	81-90	M	dead	0	N/A	0		0	0	1	0	0	0	0	0	1	1	1	0	1	0	0	falciparum	1	2	Co-habitantant	1	West and Central Africa (potentially Garbon)
Review	48	2	Van Bortel	2022	Airport	0	N/P	appox. 1 week prior to seeking healthcare service	30/09/2020	N/P	September	2020	N/P	BRU	5	Belgium	N/P	Belgium	N/P	81-90	F	dead	0	N/A	0		0	0	1	0	0	0	0	0	0	1	1	0	1	0	0	falciparum	1	2	Co-habitantant	1	West and Central Africa (potentially Garbon)

## Sheet: Data call
Country Reporting	Running number2	Case number	First author	Publication year	Case category	Date used for analysis (month)	Date used for analysis (year)	Associated airport	Distance place of infection to airport (km)	Country place of infection	Place of diagnosis (Country)	Age category,	Gender of case	Outcome	Relevant occupation	Relevant occupational activity	Recent travel/stay in a malaria endemic area	Blood transfusion or drug abuse	Microscopy (such as blood smear)	Antigen tests (Rapid Diagnostic Test)	Molecular diagnosis (Nucleic Acid Amplification Test such as PCR)	Antibody tests (Indirect Fluorescent Antibody test (Serology))	Drug resistance test	Species of Plasmodium	Link to airport	Links between cases	Possible country imported mosquito		Link to airport coding
France	1	N/P	N/P	N/P	Airport	July	1998	N/P	N/P	France	France	10-20	F	recovered	0	N/A	0	0	1	N/P	N/P	N/P	N/P	falciparum	N/P	N/P	N/P		1=Occupation directly linked to airport
France	4	N/P	N/P	N/P	Airport	August	2004	MRS	N/P	France	France	31-40	M	recovered	0	N/A	0	0	1	N/P	N/P	N/P	N/P	falciparum	3	N/P	Comoros		2=Residence or working near the airport
France	5	N/P	N/P	N/P	Airport	March	2004	CDG	N/P	France	France	21-30	M	N/P	0	N/A	0	0	1	N/P	N/P	N/P	N/P	falciparum	2	N/P	N/P		3=Visited airport (to take a flight, stay in a hotel at the airport, or picking someone up)
France	7	N/P	N/P	N/P	Airport	July	2007	ORY	0	France	France	10-20	M	recovered	0	N/A	0	0	1	N/P	N/P	N/P	N/P	falciparum	3	N/P	N/P		4=Not direct exposure to airport - the infected mosquito is brough back in the luggage of a relative arriving from an endemic country
France	8	N/P	N/P	N/P	Airport	April	2011	N/P	N/P	France	France	41-50	F	recovered	0	N/A	0	0	1	N/P	N/P	N/P	N/P	falciparum	N/P	N/P	N/P		5=Not direct exposure to airport - other
France	9	N/P	N/P	N/P	Airport	December	2014	N/P	N/P	France	France	31-40	F	recovered	0	N/A	0	0	1	N/P	N/P	N/P	N/P	falciparum	N/P	N/P	N/P
France	11	N/P	N/P	N/P	Airport	September	2016	N/P	N/P	France	France	10-20	M	recovered	0	N/A	0	0	1	N/P	N/P	N/P	N/P	falciparum	3	N/P	N/P
Ireland	12	N/P	N/P	N/P	Airport	March	2016	N/P	N/P	Belgium	Ireland	31-40	M	N/P	0	N/A	0	0	1	N/P	N/P	N/P	N/P	falciparum	3	N/P	N/P
France	13	N/P	N/P	N/P	Airport	October	2018	N/P	N/P	France	France	10-20	M	recovered	0	N/A	0	0	1	N/P	N/P	N/P	N/P	falciparum	N/P	N/P	N/P
France	14	N/P	N/P	N/P	Airport	May	2019	N/P	N/P	France	France	41-50	M	recovered	0	N/A	0	0	1	N/P	N/P	N/P	N/P	falciparum	N/P	N/P	N/P
France	15	N/P	N/P	N/P	Airport	September	2019	CDG	N/P	France	France	41-50	F	dead	0	N/A	0	0	1	N/P	N/P	N/P	N/P	falciparum	2	N/P	N/P
France	16	N/P	N/P	N/P	Airport	September	2019	N/P	N/P	France	France	31-40	M	recovered	0	N/A	0	0	1	N/P	N/P	N/P	N/P	falciparum	2	N/P	N/P
France	24	N/P	N/P	N/P	Airport	July	2020	CDG	N/P	France	France	10-20	M	recovered	0	N/A	0	0	1	N/P	N/P	N/P	N/P	falciparum	2	N/P	N/P
France	26	N/P	N/P	N/P	Airport	July	2021	N/P	N/P	France	France	21-30	M	recovered	0	N/A	0	0	1	N/P	N/P	N/P	N/P	falciparum	N/P	N/P	N/P
France	30	N/P	N/P	N/P	Airport	June	2022	ORY	0	France	France	31-40	F	recovered	0	N/A	0	0	1	1	0	0	0	falciparum	3	N/P	N/P
France	31	N/P	N/P	N/P	Airport	August	2022	LBG	3.5	France	France	10-20	M	recovered	0	N/A	0	0	1	N/P	N/P	N/P	N/P	falciparum	2	N/P	N/P
Belgium	32	1	N/P	N/P	Airport	June	2022	BRU	4	Belgium	Belgium	31-40	F	recovered	0	N/A	0	0	N/P	N/P	N/P	N/P	N/P	falciparum	2	N/P	N/P
France	33	N/P	N/P	N/P	Airport/Luggage	August	1995	N/P	N/P	France	France	31-40	F	recovered	0	N/A	0	0	1	N/P	N/P	N/P	N/P	falciparum	N/P	N/P	N/P
France	34	N/P	N/P	N/P	Airport/Luggage	August	1999	N/P	N/P	France	France	31-40	M	recovered	0	N/A	0	0	1	N/P	N/P	N/P	N/P	falciparum	N/P	N/P	N/P
France	35	N/P	N/P	N/P	Airport/Luggage	January	2002	N/P	N/P	France	France	21-30	F	N/P	0	N/A	0	0	1	N/P	N/P	N/P	N/P	falciparum	N/P	N/P	N/P
France	36	N/P	N/P	N/P	Airport/Luggage	March	2004	N/P	N/P	France	France	51-60	M	N/P	0	N/A	0	0	1	N/P	N/P	N/P	N/P	falciparum	N/P	N/P	N/P
France	37	N/P	N/P	N/P	Airport/Luggage	December	2008	CDG	0	France	France	21-30	F	recovered	0	N/A	0	0	1	N/P	N/P	N/P	N/P	falciparum	3 or 4	N/P	Guinea
France	38	N/P	N/P	N/P	Airport/Luggage	December	2011	N/P	N/P	France	France	51-60	F	recovered	0	N/A	0	0	1	N/P	N/P	N/P	N/P	falciparum	3 or 4	N/P	DRC
France	39	N/P	N/P	N/P	Airport/Luggage	November	2019	N/P	N/P	France	France	31-40	F	recovered	0	N/A	0	0	1	N/P	N/P	N/P	N/P	falciparum	N/P	N/P	N/P
Germany	40	N/P	N/P	N/P	Airport/Luggage	July	2019	N/P	N/P	Germany	Germany	31-40	F	recovered	0	N/A	0	0	1	N/P	N/P	N/P	N/P	falciparum	3 or 4	Arrived same day	Nigeria
France	41	N/P	N/P	N/P	Luggage	July	2018	CDG	N/P	France	France	31-40	F	recovered	0	N/A	0	0	1	N/P	N/P	N/P	N/P	falciparum	4	N/P	N/P
France	42	N/P	N/P	N/P	Luggage	February	2019	CDG	N/P	France	France	21-30	F	recovered	0	N/A	0	0	1	N/P	N/P	N/P	N/P	falciparum	4	N/P	Cameroon
France	43	N/P	N/P	N/P	Luggage	October	2010	N/P	N/P	France	France	41-50	M	recovered	0	N/A	0	0	1	N/P	N/P	N/P	N/P	falciparum	N/P	N/P	N/P
France	44	N/P	N/P	N/P	Luggage	July	2005	N/P	N/P	France	France	10-20	F	recovered	0	N/A	0	0	1	N/P	N/P	N/P	N/P	falciparum	4	N/P	Mayotte
France	45	N/P	N/P	N/P	Luggage	July	2014	N/P	N/P	France	France	41-50	M	recovered	0	N/A	0	0	1	N/P	N/P	N/P	N/P	falciparum	4	N/P	N/P
France	46	N/P	N/P	N/P	Luggage	July	2014	N/P	N/P	France	France	31-40	M	recovered	0	N/A	0	0	1	N/P	N/P	N/P	N/P	falciparum	4	N/P	N/P
France	47	N/P	N/P	N/P	Luggage	August	2015	N/P	N/P	France	Spain	10-20	M	recovered	0	N/A	0	0	1	N/P	N/P	N/P	N/P	falciparum	4	N/P	Guinea
France	48	N/P	N/P	N/P	Luggage	August	2015	N/P	N/P	France	France	0-10	M	recovered	0	N/A	0	0	1	N/P	N/P	N/P	N/P	falciparum	4	N/P	Guinea
France	49	N/P	N/P	N/P	Luggage	October	2016	N/P	N/P	France	France	51-60	M	recovered	0	N/A	0	0	1	N/P	N/P	N/P	N/P	falciparum	4	N/P	Guinea
France	50	N/P	N/P	N/P	Luggage	October	2016	N/P	N/P	France	France	41-50	M	recovered	0	N/A	0	0	1	N/P	N/P	N/P	N/P	falciparum	4	N/P	Mali
France	52	N/P	N/P	N/P	Luggage	November	2019	N/P	N/P	France	France	31-40	F	recovered	0	N/A	0	0	1	N/P	N/P	N/P	N/P	falciparum	4	N/P	N/P
France	53	N/P	N/P	N/P	Luggage	October	2020	N/P	N/P	France	France	51-60	F	recovered	0	N/A	0	0	1	N/P	N/P	N/P	N/P	falciparum	4	N/P	N/P
Belgium	55	N/P	N/P	N/P	Luggage	December	2010	N/P	25	Belgium	Belgium	61-70	M	recovered	0	N/A	0	0	N/P	N/P	N/P	N/P	N/P	falciparum	5	N/P	N/P
France	56	N/P	N/P	N/P	Luggage	May	2022	N/P	N/P	France	France	21-30	F	recovered	0	N/A	0	0	1	N/P	N/P	N/P	N/P	falciparum	4	N/P	Ivory Coast
France	57	N/P	N/P	N/P	Luggage	August	2022	ORY	0	France	France	31-40	F	recovered	0	N/A	0	0	1	N/P	N/P	N/P	N/P	falciparum	3	N/P	Ivory Coast
Belgium	58	N/P	N/P	N/P	Luggage	August	2022	N/P	N/P	Belgium	Belgium	31-40	M	recovered	0	N/A	0	0	N/P	N/P	N/P	N/P	N/P	falciparum	4	N/P	Guinea Conakry
Germany	17	N/P	Kessel	2024	Airport	August	2019	FRA	0	Germany	Germany	41-50	M	recovered	0	N/A	0	0	1	0	`	N/P	N/P	malariae	3	Arrived same day	N/P
Germany	18	N/P	Kessel	2024	Airport	August	2019	FRA	0	Germany	Germany	10-20	M	recovered	0	N/A	0	0	1	0	1	N/P	N/P	malariae	3	Arrived same day	N/P
Germany	19	N/P	Kessel	2024	Airport	August	2019	FRA	0	Germany	Germany	10-20	F	recovered	0	N/A	0	0	1	0	1	N/P	N/P	malariae	3	Arrived same day	N/P
France	10	N/P	N/P	N/P	Airport	August	2016	N/P	N/P	France	France	31-40	M	recovered	0	N/A	0	0	1	N/P	N/P	N/P	N/P	ovale	2	N/P	N/P
France	2	N/P	N/P	N/P	Airport	August	1998	CDG	0	France	France	41-50	M	recovered	1	Airport worker	0	0	1	N/P	N/P	N/P	N/P	falciparum	1	N/P	N/P
United Kingdrom	3	N/P	N/P	N/P	Airport	August	2002	LHR	N/P	England	England	41-50	F	recovered	1	N/P	0	0	1	N/P	N/P	N/P	N/P	falciparum	2	N/P	N/P
France	6	N/P	N/P	N/P	Airport	July	2004	CDG	0	France	France	21-30	M	recovered	1	Airport worker	0	0	1	N/P	N/P	N/P	N/P	falciparum	1	N/P	N/P
France	22	N/P	N/P	N/P	Airport	July	2020	CDG	0	France	France	41-50	M	recovered	1	Baggage handler	0	0	1	N/P	N/P	N/P	N/P	falciparum	1	N/P	N/P
France	23	N/P	N/P	N/P	Airport	July	2020	CDG	0	France	France	41-50	M	recovered	1	Baggage handler	0	0	1	N/P	N/P	N/P	N/P	falciparum	1	N/P	N/P
Belgium	25	N/P	N/P	N/P	Airport	June	2021	BRU	0	Belgium	Belgium	N/P	M	recovered	1	Baggage handler	0	N/P	N/P	N/P	N/P	N/P	N/P	falciparum	1	N/P	DRC, Guinea and Cameroon
Germany	27	N/P	N/P	N/P	Airport	July	2022	FRA	0	Germany	Germany	51-60	M	recovered	1	Ground Staff	0	0	1	N/P	1	N/P	N/P	falciparum	1	Occupation/Work shift	N/P
Germany	28	N/P	N/P	N/P	Airport	July	2022	FRA	0	Germany	Germany	31-40	M	recovered	1	Ground Staff	0	0	1	N/P	1	N/P	N/P	falciparum	1	Occupation/Work shift	N/P
Germany	29	N/P	N/P	N/P	Airport	July	2022	FRA	0	Germany	Germany	41-50	M	recovered	1	Safety Officer	0	0	1	N/P	1	N/P	N/P	falciparum	1	Occupation/Work shift	N/P
France	51	N/P	N/P	N/P	Luggage	August	2017	N/P	N/P	France	France	31-40	M	recovered	1	Delivery man	0	0	1	N/P	N/P	N/P	N/P	falciparum	4	N/P	N/P
Italy	54	N/P	Boccolini	2017	Luggage	August	2017	N/P	N/P	Italy	Italy	61-70	F	recovered	N/P	N/P	0	0	1	1	1	N/P	N/P	ovale	4	N/P	N/P
